# Supplementary material for: Engineered Nanoparticles with Decoupled Photocatalysis and Wettability for Membrane-Based Desalination and Separation of Oil-Saline Water Mixtures
Source: Nanomaterials (Basel). 2021 May 25;11(6):1397. doi: 10.3390/nano11061397 (PMC8227411; doi:10.3390/nano11061397)
Supplement: Supplementary file 1 [file nanomaterials-11-01397-s001.zip]

Archive with 1 entries (1 files):
- nanomaterials-1233520-supplementary.pdf
